# Supplementary material for: The Genomic Landscape of TP53 and p53 Annotated High Grade Ovarian Serous Carcinomas from a Defined Founder Population Associated with Patient Outcome
Source: PLoS One. 2012 Sep 20;7(9):e45484. doi: 10.1371/journal.pone.0045484 (PMC3447752; doi:10.1371/journal.pone.0045484)
Supplement: Table S1 — HGSC samples used in global genotyping analyses. Legend: TOV, malignant ovarian tumour; D, sample from tumour on right ovary; G, sample from tumour on left ovary; EP, sample from tumour in omentum; M, sample from metastasis; n/a left-right designation of sample unknown; GX, grade of sample unknown; IHC, immunohistochemistry; EX, exon; IVS, intervening sequence; CCOC, clear cell ovarian carcinoma; OSC, serous ovarian carcinoma; LGOSC, low-grade serous ovarian carcinoma; HGSC, high-grade ovarian serous carcinoma. Note, that no BRAF mutations were identified in any sample (n = 99). (XLS) [file pone.0045484.s001.xls]

## Sheet: Sample list
Table S1. HGSC samples used in global genotyping analyses
Sample	Age at diagnosis	Histopathology	Grade (G)	Stage	Disease free interval (months)	Overall survival (months)	TP53 mutation effect	p53 IHC staining	TP53 mutation	TP53 genomic location	TP53 Codon Change	TP53 Codon	p53 Amino acid change	Putative stop	p53 Domain Affected (Missense only)	KRAS mutation (if blank sample is wild-type)	Chromosomal anomalies	Pathology review	Note
TOV-800EP	76	serous papillary	high-grade	IIIB	36	48	frameshift	negative	c.1013_1031del19	EX10	TTC>TGA	338	Phe>TER	338			present
TOV-993 n/a	55	serous	high-grade	IIIC	6	13	frameshift	negative	c.244del1	EX4	CCG>NA	82	Pro>NA	122			present
TOV-2199G	68	serous papillary	high-grade	IIIC	43	80	frameshift	negative	c.270del1	EX4	TCC>NA	90	Ser>NA	122			present
TOV-1142D	48	serous	high-grade	IIIC	0	16	frameshift	not arrayed	c.329_375+28del75ins12	EX4-IVS4	CGT>NA	110	Arg>NA				present
TOV-1464EP	61	serous papillary	high-grade	IIIC	0	1	frameshift	negative	c.455del1	EX5	CCG>NA	152	Pro>NA	169			present
TOV-3337G	49	serous papillary	high-grade	IIIA	12	23	frameshift	negative	c.588del1	EX6	CGA>NA	196	Arg>NA	246			present
TOV-625D	72	serous	high-grade	IV	4	37	frameshift	negative	c.626_627del2	EX6	AGA>NA	209	Arg>NA	214			present
TOV-4371 n/a	48	serous papillary	high-grade	IV	22	22	frameshift	negative	c.723del1	EX7	TCC>NA	241	Ser>NA	246			present
TOV-768G	44	serous papillary	high-grade	IIIC	1	0	frameshift	no data	c.762del1	EX7	ATC>NA	254	Ile>NA	344			present
TOV-170D	45	serous papillary	high-grade	IIIC	8	14	frameshift	negative	c.917del1	EX8	CGA>NA	306	Arg>NA	344			present
TOV-4279D	52	serous	high-grade	IA	0	22	frameshift	not arrayed	c.963del1	EX9	AAA>NA	321	Lys>NA	344			present
TOV-2885D	53	serous papillary	high-grade	IIIC	40	58	frameshift	positive	c.996del1	EX10	ATC>NA	332	Ile>NA	344			present
TOV-4396G	69	serous papillary	high-grade	IIIC	19	28	inframe insertion	positive	c.395_396ins3	EX5	AAG>AAC AGG	132	Lys>Asn Arg				present
TOV-4027D	52	serous papillary	high-grade	IIIC	11	36	missense	positive	c.1009C>T	EX10	CGC>TGC	337	Arg>Cys		oligomerization domain		present
TOV-915EP	52	serous papillary surface	high-grade	IIIC	50	65	missense	not arrayed	c.332T>C	EX4	CTG>CCG	111	Leu>Pro		DNA binding		present
TOV-4323D	48	serous papillary	high-grade	IIC	0	31	missense	positive	c.380C>T	EX5	TCC>TTC	127	Ser>Phe		DNA binding		present
TOV-3207G	67	serous papillary	high-grade	IIIC	33	56	missense	positive	c.395A>G	EX5	AAG>AGG	132	Lys>Arg		DNA binding		present
TOV-522 n/a	69	serous	high-grade	IV	0	130	missense	positive	c.422G>A	EX5	TGC>TAC	141	Cys>Tyr		DNA binding		present
TOV-4249D	68	serous	high-grade	IA	0	29	missense	positive	c.434T>A	EX5	CTG>CAG	145	Leu>Gln		DNA binding		present
TOV-3698D	53	serous	high-grade	IIIC	22	25	missense	positive	c.481G>A	EX5	GCC>ACC	161	Ala>Thr		DNA binding		present
TOV-3906D	49	serous papillary	high-grade	IIIC	16	40	missense	negative	c.488A>G	EX5	TAC>TGC	163	Tyr>Cys		DNA binding		present
TOV-428G	66	serous papillary	high-grade	IIIC	0	0	missense	negative	c.488A>G	EX5	TAC>TGC	163	Tyr>Cys		DNA binding		present
TOV-3846G	74	serous papillary	high-grade	IC	0	42	missense	positive	c.517G>A	EX5	GTG>ATG	173	Val>Met		DNA binding		present
TOV-1150G	50	serous papillary	high-grade	IIC	0	113	missense	positive	c.524G>A	EX5	CGC>CAC	175	Arg>His		DNA binding		present
TOV-1173Db	70	serous	high-grade	IV	9	30	missense	positive	c.524G>A	EX5	CGC>CAC	175	Arg>His		DNA binding		present
TOV-1229 n/a	56	serous papillary	high-grade	IIIC	0	102	missense	positive	c.524G>A	EX5	CGC>CAC	175	Arg>His		DNA binding		present
TOV-1232D	55	serous	high-grade	IIIC	14	61	missense	positive	c.524G>A	EX5	CGC>CAC	175	Arg>His		DNA binding		present
TOV-1279 n/a	64	serous papillary	high-grade	IIIC	0	1	missense	positive	c.524G>A	EX5	CGC>CAC	175	Arg>His		DNA binding		present
TOV-925 n/a	70	serous papillary	high-grade	IIIC	0	134	missense	positive	c.526T>A	EX5	TGC>AGC	176	Cys>Ser		DNA binding		present
TOV-4232D	65	serous	high-grade	4	16	32	missense	positive	c.527G>A	EX5	TGC>TAC	176	Cys>Tyr		DNA binding		present
TOV-651 n/a	63	serous papillary	high-grade	IIIC	0	1	missense	positive	c.535C>A	EX5	CAT>AAT	179	His>Asn		DNA binding		present
TOV-2295EP	59	serous	high-grade	IIIC	10	11	missense	not arrayed	c.584T>C	EX6	ATC>ACC	195	Ile>Thr		DNA binding		present
TOV-842 n/a	59	serous papillary	high-grade	IIIC	14	13	missense	not arrayed	c.641A>G	EX6	CAT>CGT	214	His>Arg		DNA binding		present
TOV-799G	57	serous	high-grade	IV	0	0	missense	positive	c.644G>T	EX6	AGT>ATT	215	Ser>Ile		DNA binding		present
TOV-960EP	54	serous papillary	high-grade	IIIC	9	16	missense	positive	c.646G>A	EX6	GTG>ATG	216	Val>Met		DNA binding		present
TOV-2839G	54	serous	high-grade	IIIC	20	62	missense	positive	c.659A>C	EX6	TAT>TCT	220	Tyr>Ser		DNA binding		present
TOV-1223G	64	serous	high-grade	IIIC	0	82	missense	positive	c.659A>G	EX6	TAT>TGT	220	Tyr>Cys		DNA binding		present
TOV-4010G	52	serous papillary	high-grade	IIB	0	36	missense	positive	c.659A>G	EX6	TAT>TGT	220	Tyr>Cys		DNA binding		present
TOV-778D	63	serous papillary	high-grade	IIIB	0	6	missense	positive	c.659A>G	EX6	TAT>TGT	220	Tyr>Cys		DNA binding		present
TOV-1015EP	52	serous	high-grade	IV	0	0	missense	positive	c.700T>G	EX7	TAC>GAC	234	Tyr>Asp		DNA binding		present
TOV-2513D	62	serous papillary	high-grade	IIIC	0	63	missense	positive	c.701A>G	EX7	TAC>TGC	234	Tyr>Cys		DNA binding		present
TOV-2834D	61	serous papillary	high-grade	IIIC	13	41	missense	positive	c.701A>G	EX7	TAC>TGC	234	Tyr>Cys		DNA binding		present
TOV-801EP	52	serous papillary	high-grade	IIIC	7	50	missense	positive	c.712T>A	EX7	TGT>AGT	238	Cys>Ser		DNA binding		present
TOV-4057D	40	serous papillary	high-grade	IIIC	13	32	missense	positive	c.713G>T	EX7	TGT>TTT	238	Cys>Phe		DNA binding		present
TOV-2912D	53	serous papillary	high-grade	IIIC	0	63	missense	positive	c.722C>T	EX7	TCC>TTC	241	Ser>Phe		DNA binding		present
TOV-3540G	59	serous papillary	high-grade	IIIC	14	47	missense	positive	c.733G>T	EX7	GGC>TGC	245	Gly>Cys		DNA binding		present
TOV-959G	65	serous papillary	high-grade	IIIC	49	76	missense	positive	c.733G>T	EX7	GGC>TGC	245	Gly>Cys		DNA binding		present
TOV-3844G	51	serous	high-grade	IIIC	20	36	missense	positive	c.736A>G	EX7	ATG>GTG	246	Met>Val		DNA binding		present
TOV-1007EP	65	serous papillary	high-grade	IIIC	10	22	missense	positive	c.742C>T	EX7	CGG>TGG	248	Arg>Trp		DNA binding		present
TOV-794EP	58	serous papillary	high-grade	IIIC	13	23	missense	positive	c.742C>T	EX7	CGG>TGG	248	Arg>Trp		DNA binding		present
TOV-702 n/a	56	serous papillary	high-grade	IIIC	30	37	missense	positive	c.743G>A	EX7	CGG>CAG	248	Arg>Gln		DNA binding		present
TOV-3291G	59	serous papillary	high-grade	IIIC	9	11	missense	positive	c.745A>T	EX7	AGG>TGG	249	Arg>Trp		DNA binding		present
TOV-307D	42	serous	high-grade	IV	18	44	missense	positive	c.772G>A	EX7	GAA>AAA	258	Glu>Lys		DNA binding		present
TOV-192 n/a	64	serous papillary	high-grade	IV	8	17	missense	negative	c.796G>A	EX8	GGA>AGA	266	Gly>Arg		DNA binding		present
TOV-4167D	81	serous papillary	high-grade	IIIC	12	4	missense	positive	c.796G>A	EX8	GGA>AGA	266	Gly>Arg		DNA binding		present
TOV-1066EP	60	serous papillary	high-grade	IV	12	24	missense	positive	c.824G>A	EX8	TGT>TAT	275	Cys>Tyr		DNA binding		present
TOV-677G	54	serous	high-grade	IIIC	0	1	missense	positive	c.832C>T	EX8	CCT>TCT	278	Pro>Ser		DNA binding		present
TOV-513EP	75	serous	high-grade	IIIC	28	37	missense	positive	c.833C>T	EX8	CCT>CTT	278	Pro>Leu		DNA binding		present
TOV-2193G	55	serous papillary	high-grade	IIIC	18	31	missense	positive	c.838A>G	EX8	AGA>GGA	280	Arg>Gly		DNA binding		present
TOV-3775D	52	serous	high-grade	IIIC	13	34	missense	positive	c.840A>T	EX8	AGA>AGT	280	Arg>Ser		DNA binding		present
TOV-4217D	60	serous	high-grade	IIIC	0	29	missense	positive	c.843C>A	EX8	GAC>GAA	281	Asp>Glu		DNA binding		present
TOV-1835G	68	serous papillary	high-grade	IIIC	42	86	nonsense	not arrayed	c.154C>T	EX4	CAA>TAA	52	Gln>TER	52			present
TOV-3133D	52	serous papillary	high-grade	IIIC	6	22	nonsense	negative	c.574C>T	EX6	CAG>TAG	192	Gln>TER	192			present
TOV-3294D	38	serous papillary	high-grade	IIIC	11	13	nonsense	negative	c.591_592GG>TT	EX6	GTGGAA>GTTTAA	197-198	Val Glu>Val TER	198			present
TOV-2819 n/a	72	serous papillary	high-grade	III	37	57	nonsense	not arrayed	c.637C>T	EX6	CGA>TGA	213	Arg>TER	213			present
TOV-4012D	59	serous	high-grade	IIIC	0	37	nonsense	negative	c.637C>T	EX6	CGA>TGA	213	Arg>TER	213			present
TOV-679D	61	serous papillary	high-grade	IV	40	44	nonsense	negative	c.661G>T	EX6	GAG>TAG	221	Glu>TER	221			present
TOV-3513D	44	serous papillary	high-grade	IIIC	25	43	nonsense	negative	c.796G>T	EX8	GGA>TGA	266	Gly>TER	266			present
TOV-4408D	86	serous	high-grade	IIC	0	20	nonsense	negative	c.916C>T	EX8	CGA>TGA	306	Arg>TER	306			present
TOV-1005D	70	serous papillary	high-grade	IIIC	0	12	splice	negative	c.375+1del1	IVS4	NA	NA	NA				present
TOV-908D	53	serous papillary	high-grade	IIIC	4	11	splice	negative	c.375+1G>T	IVS4	NA	NA	NA				present
TOV-1492G	73	serous papillary	high-grade	IIIC	8	9	splice	negative	c.559+1G>A	IVS5	NA	NA	NA				present
TOV-867D	55	serous papillary	high-grade	IV	0	1	splice	negative	c.672+1G>T	IVS6	NA	NA	NA				present
TOV-1002 n/a	71	serous papillary	high-grade	IIIC	13	64	splice	negative	c.673-2A>G	IVS6	NA	NA	NA				present
TOV-1107EP	78	serous papillary	high-grade	IIIC	10	14	splice	no data	c.920-1G>A	IVS8	NA	NA	NA				present
TOV-408 n/a	51	serous papillary	high-grade	IIIC	4	5	splice	not arrayed	c.920-1G>T	IVS8	NA	NA	NA				present
TOV-2978D	63	serous papillary	high-grade	IIIC	8	27	splice	negative	c.920-2A>G	IVS8	NA	NA	NA				present
TOV-2647D	68	serous	high-grade	IIIC	0	23	splice	not arrayed	c.994-1_996del4	IVS9-EX10	NA	NA	NA				present
TOV-4418D	64	serous	high-grade	IIIC	0	22	splice	negative	c.994-2A>G	IVS9	NA	NA	NA				present
TOV-1127G	49	serous papillary	high-grade	IIIC	10	44	mutation negative	negative	Sequence negative								present
TOV-1292M	67	serous papillary	high-grade	IIIC	43	53	mutation negative	negative	Sequence negative								absent
TOV-2290 n/a	50	serous papillary	high-grade	IIIC	11	21	mutation negative	negative	Sequence negative								absent
TOV-2470D	61	serous	high-grade	IIIC	22	47	mutation negative	negative	Sequence negative								absent
TOV-3096 n/a	61	serous papillary	high-grade	IIC	12	32	mutation negative	positive	Sequence negative								present
TOV-405EP	65	serous papillary	high-grade	IIIC	7	13	mutation negative	positive	Sequence negative								absent
TOV-721M	74	serous	high-grade	IV	17	46	mutation negative	negative	Sequence negative								absent
TOV-852M	67	serous	high-grade	IIIC	1	74	mutation negative	positive	Sequence negative								present
TOV-1483D	74	serous papillary	high-grade	IIIC	0	8	mutation negative	not arrayed	Sequence negative								absent	suspected peritoneal cancer	excluded from HGSC analyses
TOV-4015D	53	serous	high-grade	IIA	0	26	missense	not arrayed	c.659A>G	EX6	TAT>TGT	220	Tyr>Cys		DNA binding		present	suspected OSC synchronous with colorectal cancer	excluded from HGSC analyses
TOV-3693D	65	serous	high-grade	IIIC	0	16	mutation negative	not arrayed	Sequence negative								absent	suspected OSC (pre-operative chemotherapy)	excluded from HGSC analyses
TOV-3704 n/a	81	serous	high-grade	IIIC	23	38	mutation negative	no data	Sequence negative								absent	suspected OSC (pre-operative chemotherapy)	excluded from HGSC analyses
TOV-3869D	57	serous	high-grade	IV	13	33	nonsense	negative	c.892G>T	EX8	GAG>TAG	298	Glu>TER	298			present	suspected OSC (pre-operative chemotherapy)	excluded from HGSC analyses
TOV-3872D	63	serous papillary	high-grade	IIIC	0	26	splice	negative	c.673-1G>T	IVS6	NA	NA	NA				present	suspected OSC (pre-operative chemotherapy)	excluded from HGSC analyses
TOV-4322D	47	serous papillary	high-grade	IIIC	0	17	mutation negative	positive	Sequence negative								absent	suspected OSC (pre-operative chemotherapy)	excluded from HGSC analyses
TOV-4437D	72	serous	high-grade	IIIC	0	19	mutation negative	positive	Sequence negative								absent	suspected OSC (pre-operative chemotherapy)	excluded from HGSC analyses
TOV-1221 n/a	62	serous papillary	high-grade	IIIB	4	9	missense	not arrayed	c.818G>A	EX8	CGT>CAT	273	Arg>His		DNA binding	c.35G>A; p.Gly12Asp	present	skin cancer metastasis	excluded from HGSC analyses
TOV-3562G	60	mixed cell	high-grade	IV	13	27	frameshift	negative	c.164_180del17	EX4	ACT>NA	55	Thr>NA	56			present	mixed CCOC and OSC	excluded from HGSC analyses
TOV-4056D	54	serous	GX	IIIC	16	35	mutation negative	negative	Sequence negative							c.35G>T; p.Gly12Val	present	LGOSC	excluded from HGSC analyses
TOV-4033G	66	serous	high-grade	IC	0	36	mutation negative	negative	Sequence negative								present	CCOC	excluded from HGSC analyses
TOV, malignant ovarian tumour; D, sample from tumour on right ovary; G, sample from tumour on left ovary; EP, sample from tumour in omentum; M, sample from metastasis; n/a left-right designation of sample unknown; GX, grade of sample unknown; IHC, immunohistochemistry; EX, exon; IVS, intervening sequence; CCOC, clear cell ovarian carcinoma; OSC, serous ovarian carcinoma; LGOSC, low-grade serous o…
NOTE: No BRAF mutations were identified in any sample (n=99).
