# Supplementary material for: The Genomic Landscape of TP53 and p53 Annotated High Grade Ovarian Serous Carcinomas from a Defined Founder Population Associated with Patient Outcome
Source: PLoS One. 2012 Sep 20;7(9):e45484. doi: 10.1371/journal.pone.0045484 (PMC3447752; doi:10.1371/journal.pone.0045484)
Supplement: Table S4 — Homozygous deletions affecting gene-flanking regions identified in TP53 mutation positive HGSC samples. Legend: HGSC, high-grade ovarian serous carcinoma; CHR, chromosome; CNV copy number variation. (XLS) [file pone.0045484.s004.xls]

## Sheet: Flanking
Supplementary Table 4. Homozygous deletions affecting gene flanking regions identified in TP53 mutation positive HGSC samples
CHR	Cytoband	Flanking SNP-start	Flanking SNP-end	Coordinates	Gene-upstream of deletion	Gene-downstream of deletion	Number of samples with deletion	Overlaps known CNV?
1	1p34.2	rs6697575	rs1999822	chr1:40,798,448-40,799,336	ZN684	RIMS3	1	CNV
1	1q44	rs28649654	rs28687816	chr1:246,837,884-246,852,068	OR2T10	OR2T11	2	CNV
2	2p25.3	rs4850057	rs1175854	chr2:4,198,374-4,200,019	LOC10050596	LOC727982	2	CNV
2	2p22.3	rs6543844	rs13431208	chr2:34,556,561-34,580,068	MYADLM	none	11	CNV
2	2p16.3	rs11563267	rs11563088	chr2:51,780,103-51,781,218	NRXN1	none	1	CNV
2	2p16.3	rs2177917	rs2049552	chr2:52,613,957-52,637,176	none	none	5	CNV
2	2p16.2	cnvi0009757	cnvi0009758	chr2:53,412,341-53,412,983	none	ASB3	1	CNV
2	2p12	rs13415879	rs10210863	chr2:76,793,083-76,802,609	none	LRRTM4	1	CNV
2	2q22.3	rs12465919	rs222833	chr2:146,583,025-146,592,386	MIR548Q	PABPC1P2	13	CNV
2	2q32.1	rs17758247	rs1462530	chr2:183,794,033-183,797,494	NUP35	none	1	CNV
2	2q32.3	rs4533488	rs1430701	chr2:195,688,025-195,690,695	none	SLC39A10	1	CNV
2	2q33.3	cnvi0010233	rs959668	chr2:208,061,364-208,066,083	KLF7	CREB1	2	CNV
2	2q37.3	rs13390284	cnvi0010417	chr2:242,568,437-242,594,836	C2orf85	LOC7288323	1	CNV
3	3p14.1	rs2371860	rs9942038	chr3:65,092,987-65,093,802	LOC100507098	MAGI1	4	CNV
3	3q12.1	rs13083919	rs9836634	chr3:100,428,761-100,429,965	DCBLD2	COL8A1	4	CNV
3	3q12.32	rs4610260	rs12635476	chr3:118,974,015-118,996,858	BC040587	none	1
3	3q26.1	rs4856685	rs6803545	chr3:163,613,385-163,625,169	OTOL1	LOC647107	1	CNV
4	4p16.1	rs6835730	rs4607209	chr4:10,006,425-10,009,254	WDR1	ZNF518B	5	CNV
4	4p15.31	rs12507186	rs4380521	chr4:19,126,394-19,144,341	none	SLIT2	39
4	4p15.1	rs1949143	rs34819222	chr4:34,469,747-34,499,424	BC036345	none	3	CNV
4	4p13	rs1849332	rs1512301	chr4:44,842,401-44,852,082	GNPDA2	GABRG1	1
4	4q13.1	rs6841028	rs4602525	chr4:63,352,170-63,357,704	LPHN3	none	2	CNV
4	4q13.2	rs10050111	rs11131441	chr4:63,820,936-63,831,982	none	TECRL	3	CNV
4	4q13.1	rs17637125	rs7658093	chr4:64,380,191-64,391,664	none	TECRL	7	CNV
4	4q24	rs11942668	rs7669402	chr4:104,960,764-104,980,491	TACR3	CXXC4	1	CNV
4	4q26	rs7686222	rs4279283	chr4:115,398,433-115,401,739	ARSJ	UGT8	17	CNV
4	4q28.3	rs13122589	rs7676691	chr4:134,346,726-134,359,100	PCDH10	PABPC4L	12	CNV
4	4q28.3	cnvi0013957	cnvi0013958	chr4:136,292,605-136,302,442	PABPC4L	none	1
4	4q28.3	cnvi0012312	cnvi0012312	chr4:138,312,400-138,313,259	none	PDCH18	1	CNV
4	4q32.2	cnvi0012375	rs13120999	chr4:162,099,909-162,103,486	none	FSTL5	1	CNV
4	4q32.2	rs4345122	rs1439258	chr4:162,132,438-162,146,977	none	FSTL5	1	CNV
4	4q33	rs1406514	rs1528956	chr4:171,506,079-171,508,222	AADAT	HSP90AA6P	1	CNV
4	4q34.3	rs1916115	rs17813262	chr4:182,164,823-182,165,606	none	NCRNA00290	1
5	5p14.3	rs12658511	rs12658550	chr5:19,411,830-19,412,007	none	CDH18	7	CNV
5	5p14.1	rs1966590	rs16893946	chr5:24,815,322-24,818,473	CDH10	LOC340107	1	CNV-rare
5	5q11.2	rs533976	rs16884781	chr5:55,414,339-55,418,181	IL6ST	ANKRD55	1
5	5q13.1	rs286645	rs6453045	chr5:73,402,451-73,555,480	RGNEF	ENC1	1	CNV-rare
5	5q15	rs2914928	rs4573015	chr5:96,074,222-98,125,076	RIOK2	none	1	CNV
5	5q21.1	rs1477642	rs2126667	chr5:99,390,636-99,407,323	DQ597441	LOC100133050	1	CNV
5	5q22.3	rs4342322	rs11241256	chr5:113,355,460-113,363,129	YTHDC2	KCNN2	1	CNV-rare
5	5q23.1	rs10071435	rs2900114	chr5:117,418,263-117,421,055	none	DTWD2	3	CNV
5	5q32	rs1002807	rs11949788	chr5:144,509,177-144,529,455	KCTD16	PRELID2	1
6	6p22.3	rs1240825	rs1240829	chr6:16,970,964-16,974,927	ATXN1	AK026805	1
6	6p22.3	rs6922929	rs6459644	chr6:19,151,979-19,156,752	RNF144B	ID4	5	CNV
6	6p21.32	rs1557551	cnvi0006579	chr6:32,560,168-32,592,346	HLA-DRA	HLA-DRB5	51	CNV
6	6p21.32	rs17843604	rs17612858	chr6:32,728,261-32,728,600	HLA-DQB1	HLA-DQA2	1	CNV
6	6p21.32	rs9274759	rs28891406	chr6:32,746,293-32,748,314	HLA-DQB1	HLA-DQA2	1	CNV
6	6q12	rs9453702	rs1708553	chr6:67,075,448-67,101,257	EYS	none	1	CNV
6	6q13	rs6918679	rs9360854	chr6:75,589,297-75,591,553	CD109	COL12A1	1	CNV-rare
6	6q14.1	rs818248	rs7773124	chr6:79,029,649-79,090,197	HTR1B	IRAK1BP1	8	CNV
6	6q16.3	cnvi0000462	rs12660459	chr6:103,018,562-103,038,559	GRIK2	none	1	CNV-rare
7	7p21.3	rs10255712	rs10486260	chr7:8,800,209-8,826,141	NXPH1	PER4	1	CNV
7	7q21.11	cnvi0001207	cnvi0001209	chr7:81,279,747-81,280,187	HGF	CACNA2D1	25	CNV
7	7q31.1	rs2940385	rs4727740	chr7:109,970,858-109,979,397	EIF3IP1	IMP2L	10	CNV
8	8p23.2	rs17718680	rs10974873	chr8:4,930,053-4,933,454	CSMD1	none	1	CNV
8	8p23.2	rs1635672	rs1707413	chr8:5,590,045-5,592,495	CSMD1	MCPH1	2	CNV
8	8p22	rs12542835	rs10106193	chr8:16,306,880-16,314,838	MSR1	FGF20	1	CNV
8	8q21.3	rs311649	rs218921	chr8:90,658,746-90,701,857	none	RIPK2	1
8	8q23.3	cnvi0001986	rs7829520	chr8:115,704,806-115,711,712	none	TRPS1	1	CNV
8	8q24.23	rs2256827	rs17595046	chr8:137,858,383-137,859,785	none	none	1	CNV
8	8q24.23	rs10505664	rs10107003	chr8:137,838,845-137,926,509	none	none	1	CNV
9	9p24.1	rs820501	rs2278547	chr9:6,691,530-6,694,772	GLDC	KDM4C	3	CNV
9	9p23	cnvi0002222	cnvi0002224	chr9:11,398,647-11,398,865	PTPRD	none	3	CNV
9	9p22.2	rs10810866	rs2891114	chr9:17,892,936-17,908,806	SH3GL2	ADAMTSL1	43	CNV
9	9p21.3	rs389694	rs4977391	chr9:20,184,147-20,186,721	SLC24A2	MLLT3	1	CNV-rare
9	9p21.3	cnvi0002248	rs4007635	chr9:22,486,640-22,492,851	DMRTA1	AX747623	17	CNV
9	9p21.3	rs35819890	rs4581120	chr9:74,998,983-75,000,024	ANXA1	none	1	CNV-rare
9	9q31.3	rs7855135	cnvi0002496	chr9:113,693,260-113,693,505	C9orf84	UGCG	1
9	9q33.3	cnvi0002540	rs12341557	chr9:128,560,700-128,561,879	LMX1B	ZBTB43	2	CNV
10	10p12.31	rs11012151	rs4642977	chr10:20,890,630-20,895,015	PLXDC2	NEBL	3	CNV
10	10q21.1	rs12250344	rs4379755	chr10:58,185,524-58,189,677	ZWINT	none	1	CNV
10	10q21.1	rs7072607	rs10826035	chr10:58,880,806-58,881,704	none	IPMK	2	CNV
10	10q21.3	rs16921552	cnvi0004635	chr10:66,980,652-66,983,043	ANXA2P3	CTNNA3	7	CNV
11	11P12	cnvi0005120	rs7944353	chr11:41,774,842-41,775,435	LRRC4C	LOC100507205	8	CNV
11	11q14.1	rs11232869	rs12293984	chr11:81,183,111-81,194,909	none	BC041900	1	CNV
11	11q21	rs16912471	rs7110943	chr11:92,663,811-92,668,588	SCLC36A	CCDC67	1	CNV-rare
12	12p11.21	rs12426910	rs2166256	chr12:33,192,424-33,197,122	PKP2	SYT10	4	CNV
13	13q13.1	rs36043853	rs449421	chr13:31,432,591-31,433,996	EEF1DP3	FRY	2	CNV
13	13q14.2	rs9535039	rs6561462	chr13:48,047,770-48,051,729	RCBTB2	CYLTR2	1
13	13q21.1	rs9597534	rs9537650	chr13:56,659,471-56,665,094	PRR20	PCDH17	3	CNV
13	13q21.33	rs287375	rs9541500	chr13:68,147,928-68,161,739	none	BC042673	3	CNV
13	13q21.1	rs2479952	rs9317903	chr13:69,637,654-69,670,657	KLHL1	none	2	CNV
13	13q32.2	rs7338209	rs7985904	chr13:97,328,242-97,330,758	RAP2A	IPO5	1	CNV
14	14q21.1	rs2415730	rs7146156	chr14:40,679,974-40,738,084	BX248273	LRFN5	4	CNV
14	14q31.3	rs11625408	rs11627846	chr14:85,528,167-85,557,882	FLRT2	BC034577	2	CNV
14	14q32.2	rs1257680	rs755449	chr14:98,574,125-98,574,712	C14orf177	BCL11B	3	CNV
15	15q14	rs12439426	rs7173307	chr15:32,518,050-32,530,555	GOLGA8A	GOLGA8B	1	CNV
15	15q21.3	cnvi0007581	rs1711511	chr15:54,579,805-54,580,082	MNS1	ZNF280D	1	CNV
15	15q21.3	rs1715936	rs28840748	chr15:54,581,014-54,582,422	MNS1	ZNF280D	1	CNV
15	15q26.2	rs10468128	rs1378936	chr15:95,616,714-95,632,771	SPATA8	LOC91948	1	CNV
16	16p12.3	cnvi0007869	rs8062489	chr16:19,857,185-19,862,969	GPRC5B	GPR139	2	CNV
17	17p11.2	rs11650399	rs9903027	chr17:19,456,287-19,475,026	SLC47A1	ALDH3A2	1	CNV
17	17q22	rs10515123	rs4794623	chr17:51,515,705-51,519,463	PCTP	ANKFN1	1	CNV
17	17q24.2	cnvi0008597	cnvi0008599	chr17:61,717,771-61,719,200	APOH	PRKCA	5	CNV
17	17q24.3	rs180163	rs180181	chr17:65,541,335-65,551,029	MAP2K6	KCNJ16	1	CNV-rare
18	18q212.3	rs9965275	rs2469871	chr18:36,514,913-36,519,446	BC045816	KC6	4	CNV
18	18q22.1	rs17276824	rs2541790	chr18:61,880,550-61,881,930	CDH7	CDH19	5	CNV
20	20p12.3	rs996544	rs6054534	chr20:6,744,219-6,747,833	BMP2	none	1
21	21q21.1	rs1007436	rs2827346	chr21:22,577,771-22,583,706	NCAM2	none	1	CNV
21	21q22.13	rs9981659	rs9985060	chr21:36,729,722-36,731,307	CHAF1B	CLDN14	7	CNV-rare
X	Xq25	rs240176	rs240185	chrX:127,231,411-127,238,515	ACTRT1	none	1
HGSC, high-grade serous carcinoma; CHR, chromosome; CNV copy number variation
